# Supplementary material for: Pharmacodynamics of Ceftriaxone, Ertapenem, Fosfomycin and Gentamicin in Neisseria gonorrhoeae
Source: Antibiotics (Basel). 2022 Feb 23;11(3):299. doi: 10.3390/antibiotics11030299 (PMC8944423; doi:10.3390/antibiotics11030299)
Supplement: Supplementary file 1 [file antibiotics-11-00299-s001.zip]

Archive with 1 entries (1 files):
- antibiotics-1554942-supplementary.pdf
